# Supplementary material for: Pattern of psychiatric in-patient admissions in Al Ain, United Arab Emirates
Source: BJPsych Int. 2021 May;18(2):46–50. doi: 10.1192/bji.2020.54 (PMC8274411; doi:10.1192/bji.2020.54)
Supplement: Supplementary file 1 [file S2056474020000549sup.zip]

Archive with 2 entries (2 files):
- S2056474020000549sup001.zip
- S2056474020000549sup002.docx
